# Supplementary material for: Oncogenic Orphan Nuclear Receptor NR4A3 Interacts and Cooperates with MYB in Acinic Cell Carcinoma
Source: Cancers (Basel). 2020 Aug 27;12(9):2433. doi: 10.3390/cancers12092433 (PMC7565926; doi:10.3390/cancers12092433)
Supplement: Supplementary file 1 [file cancers-12-02433-s001.zip]

Archive with 2 entries (2 files):
- cancers-892127-supplementary tables-final.xlsx
- cancers-892127-supplementary figures-final.pdf
